# Supplementary material for: Effect of Chalcogenophenes on Chiroptical Activity of Twisted Tetracenes: Computational Analysis, Synthesis and Crystal Structure Thereof
Source: Molecules. 2023 Jun 28;28(13):5074. doi: 10.3390/molecules28135074 (PMC10343419; doi:10.3390/molecules28135074)
Supplement: Supplementary file 1 [file molecules-28-05074-s001.zip]

Archive with 1 entries (1 files):
- molecules-2456837-supplementary.pdf
